# Supplementary material for: The Current Diagnostic Accuracy on Free Peritoneal Fluid in Computed Tomography to Determinate the Necessity of Surgery in Blunt Bowel and Mesenteric Trauma—Systemic Review and Meta-Analysis
Source: Diagnostics (Basel). 2021 Nov 2;11(11):2028. doi: 10.3390/diagnostics11112028 (PMC8620381; doi:10.3390/diagnostics11112028)
Supplement: Supplementary file 1 [file diagnostics-11-02028-s001.zip]

Archive with 1 entries (1 files):
- diagnostics-1397998-supplementary.pdf
